# Supplementary material for: Chromosome-level genome assembly of Salvia miltiorrhiza with orange roots uncovers the role of Sm2OGD3 in catalyzing 15,16-dehydrogenation of tanshinones
Source: Hortic Res. 2023 Apr 13;10(6):uhad069. doi: 10.1093/hr/uhad069 (PMC10244880; doi:10.1093/hr/uhad069)
Supplement: Web_Material_uhad069 [file web_material_uhad069.zip]

Archive with 2 entries (2 files):
- Supplementary Information (FigS1-S14).docx
- Supplementary information (Tables S1-S14).xlsx
