# Supplementary material for: Chromosome-level genome assembly of Salvia miltiorrhiza with orange roots uncovers the role of Sm2OGD3 in catalyzing 15,16-dehydrogenation of tanshinones
Source: Hortic Res. 2023 Apr 13;10(6):uhad069. doi: 10.1093/hr/uhad069 (PMC10244880; doi:10.1093/hr/uhad069)
Supplement: Web_Material_uhad069 [file web_material_uhad069.zip › Supplementary information (Tables S1-S14).xlsx]

## Sheet: Table S1
Table S1. Differential metabolites in shh and 99-3
Metabolite	m/z	Retention time	Mode	Formula	Mass Error (ppm)	VIP	fc	pvalue
Tanshinone IIA	295.13	29.03	pos	C19H18O3	1.77	17.0669	0.0562413	1.77798e-08
Cryptotanshinone	297.15	25.94	pos	C19H20O3	1.67	16.0058	1.76339	5.17252e-05
1,2,15,16-Tetrahydrotanshinone I	281.12	23.86	pos	C18H16O3	1.73	12.1881	2.23636	6.26816e-07
Tanshinone I	277.09	26.09	pos	C18H12O3	0.94	5.38933	0.0216241	1.62948e-06
Cryptomethyltanshinoate	341.14	21.36	pos	C20H20O5	0.94	4.05344	3.87003	2.11275e-06
Anhydride of cryptotanshinone	313.14	16.83	pos	C19H20O4	0.37	3.97097	18.7608	1.58423e-05
Methyl tanshinoate	339.12	24.38	pos	C20H18O5	2.01	3.10898	0.0256045	2.51807e-07
Manninotriose	522.2	1.1	pos	C18H32O16	0.62	2.72365	0.17918	1.02342e-07
Magnoshinin	415.21	23.12	pos	C24H30O6	0.14	2.53784	0.516586	0.0308449
Lactose	360.15	1.13	pos	C12H22O11	0.3	2.37157	0.0830338	2.15002e-07
Huajiaosimuline	326.18	29.03	pos	C20H23NO3	0.31	2.17964	0.124055	0.000268913
Lithospermic acid	556.14	12.1	pos	C27H22O12	1.77	1.95248	0.396358	4.3957e-05
Delta1-dehydromiltirone	267.14	28.11	pos	C18H18O2	1.52	1.91878	2.59066	7.55188e-05
Bilatriene	299.13	15.87	pos	C19H14N4	-3.47	1.65786	11.9808	2.04907e-05
Magnolignan E	299.13	15.87	pos	C18H18O4	0.98	1.65703	11.9823	2.12022e-05
Miltirone I	265.12	26.94	pos	C18H16O2	1.28	1.60023	1.94228	1.90479e-05
Adenine	136.06	1.13	pos	C5H5N5	1.55	1.52156	0.321882	5.52024e-05
Salvianolic acid F	313.07	16.62	neg	C17H14O6	-0.63	1.49472	0.00357278	2.62504e-05
Salviolone	269.15	29.69	pos	C18H20O2	1.42	1.44441	0.176805	6.11646e-05
2-(3,4-Methylenedioxyphenyl)-3-methyl-5-(2-oxopropyl)benzofuran	309.11	23.27	pos	C19H16O4	1.22	1.38445	0.0264725	1.68877e-05
Pinoresinol dimethyl ether	404.21	20.8	pos	C22H26O6	0.75	1.37829	0.486934	0.00225658
(2S)-3',4'-Methylenedioxy-5,7-dimethoxyflavane	315.12	12.21	pos	C18H18O5	0.71	1.35042	3.80114	5.53647e-05
Pronuciferine	312.16	29.03	pos	C19H21NO3	-0.09	1.29709	0.117033	8.81186e-06
Sugiol	301.22	26.83	pos	C20H28O2	1.34	1.28496	2.00297	2.19325e-06
Koenigine	310.14	27.16	pos	C19H19NO3	-0.01	1.27668	0.115669	0.000305456
1-Kestose	505.18	1.1	pos	C18H32O16	0.34	1.18089	0.536889	3.01659e-06
3-Hydroxycoumarin	163.04	11.84	pos	C9H6O3	0.66	1.1639	2.29961	0.000542533
5,8-Dihydroxy-2-(2-phenylethyl) chromone	283.1	16.91	pos	C17H14O4	0.89	1.03852	2.74642	0.000389439
N,N-Dimethyl glycine methyl ester	118.09	48.79	pos	C5H11NO2	1.21	1.0088	0.648998	0.0111243

## Sheet: Table S2
Table S2. Estimation of genome size of shh using K-mer analysis
K-mer	Depth	number_K-mer	Genome Size（Mbp）	Revised Genome Size (Mbp)	Heterozygous Retio(%)	Repeat(%)
17	43	25660915940	596.77	581.68	1.34	61.65

## Sheet: Table S3
Table S3. Summary of sequencing data of the shh genome assembly
Pair-end libraries	Insert size	Total data (G)	Sequence coverage (X)
Illumina reads	350bp	66.57	114.44
Pacbio reads	20 Kb	64.9	111.57
10X Genomics	-	124.14	213.42
Hi-C	350bp	133.51	229.52
Total	-	389.12	668.96

## Sheet: Table S4
Table S4. Assembly results of the shh genome using Hi-C
Feature	LACHESIS assembly
Total Length	530.97 Mb
L50/N50	4 Scaffolds; 60.28 Mb
L90/N90	8 Scaffolds; 45.64 Mb
Longest Scaffolds	77.73 Mb
Number of Scaffolds	171
Contig N50	1.01 Mb

## Sheet: Table S5
Table S5. Assessment of the quality of the assembled shh genome using CEGMA and BUSCO
CEGMA assesment					BUSCO assesment
species	complete		complete + partial
	# Prots num	%completeness	# Prots num	%completeness
S. miltiorrhiza_shh	219	88.31	222	89.52	C:88.0%[S:72.4%,D:15.6%],F:2.4%,M:9.6%,n:1440
# Prots num: the number of assemble core genes
Complete：the situation of >70% assembly of core genes
Complete + partial：complete and patial assembly of core genes
C: Complete BUSCOs
S: Complete and single-copy BUSCOs
D: Complete Duplicated BUSCOs
F: Fragmented BUSCOs
M: Missing BUSCOs
n: Total BUSCO groups searched

## Sheet: Table S6
Table S6. Annotation of repeat sequences in the shh genome
Software	Repeat Size(bp)	% of genome
Trf	26832226	5.05
Repeatmasker	290101648	54.64
Proteinmask	56989443	10.73
Total	300807723	56.65

## Sheet: Table S7
Table S7. Classification of predicted repeat sequences in shh
Classification	Denovo+Repbase Length(bp)	% in Genome	TE proteins Length(bp)	% in Genome	Combined TEs Length(bp)	% in Genome
DNA	9969398	1.88	613502	0.12	10408286	1.96
LINE	6933613	1.31	3215436	0.61	8945228	1.68
SINE	8686	0	0	0	8686	0
LTR	259430071	48.86	53160976	10.01	261792544	49.3
Unknown	18460370	3.48	0	0	18460370	3.48
Total	290101648	54.64	56989443	10.73	292200502	55.03

## Sheet: Table S8
Table S8. Gene prediction in the shh genome
Prediction method	Gene set	Number	Average transcript length(bp)	Average CDS length(bp)	Average exons per gene	Average exon length(bp)	Average intron length(bp)
De novo	Augustus	41468	2243.31	985.26	3.91	251.88	432.08
	GlimmerHMM	67246	6178.52	671.55	2.86	234.4	2952.94
	SNAP	38966	6661.57	564.66	3.52	160.28	2416.69
	Geneid	53093	3723.14	816.33	3.72	219.38	1068.25
	Genscan	39340	8108.82	1141.72	5.15	221.78	1679.6
Homolog	Solanum lycopersicum	33196	2433.25	1215.85	3.45	352.19	496.44
	Panax ginseng	26769	2831.78	1344.65	3.5	383.69	593.78
	Salvia splendens	33842	3106.63	1272.24	3.6	353.79	706.62
	Sesamum indicum	28462	3118.69	1398.29	4.06	344.6	562.64
	Arabidopsis thaliana	48334	1582.12	851.08	2.65	320.99	442.67
	Salvia miltiorrhiza_99-3	35394	2417.92	999.32	3.62	276.09	541.53
RNAseq	PASA	55710	3718.48	1079.51	5.31	203.18	611.87
	Transcripts	32807	6783.98	1825.37	5.91	309	1010.43
EVM		44057	2478.73	962.47	3.92	245.44	519.01
Pasa-update		43917	2456.32	967.97	3.92	246.69	509.06
Final set		30538	3034.14	1190.91	4.8	248.22	485.36

## Sheet: Table S9
Table S9. Functional annotation of protein-coding genes in shh
Database	Number	Percent(%)
Total	32191	-
Swissprot	23815	74
Nr	30350	94.3
KEGG	23986	74.5
InterPro	29341	91.1
GO	17292	53.7
Pfam	24346	75.6
Annotated	30538	94.9
Unannotated	1653	5.1

## Sheet: Table S10
Table S10. List of known genes involved in tanshinone biosynthesis in shh
Gene Name	Gene Id	Length(aa)	pI	Mw(kDa)	Coding sequence
SmDXS1	evm.model.HICASM6.310	725	6.51	78.25	ATGGCTTTATGCCCATTTGCATTTTCTGGGAGTTTAGTAGCTGCAGATGCTCAAAAGCACACCAATTTCTGCTCTCAGTGGCTACATGGTGCAGATCTACCATTTCACCCCTTCTGCAAGAACAGCCAGATTAGGAAAAGCTATACAGGAATTTGTGCAACACTGTCTGAAAGAGGGGAATACTTCTCACAAAAGCCTCCAACTCCCCTTTTAGACACAATCAACTATCCAATTCACATGAAAAACCTCTCCACTAAGGAACTGCAACAACTCGCCGACGAACTGCGGTCCGACGTCATCTTCAACGTGTCCAAGACTGGGGGTCACCTGGGATCAAGCCTTGGTGTGATTGAGCTAACTGTGGCTCTTCATTATGTGTTCAATGCTCCTCAAGATCGA…
SmDXS2	evm.model.HICASM0.5479	666	6.49	71.69	ATGGCGTCGTCTTGTGGAGTTATCAACAGCAGTTTCTTGCCATTGCTCCATTCTGAGGATTCATCAAGCCTCTTATCTCGCACTACTGCTACTCTTCCCCTAAAAAAGCATAAGTTCTCCGTGGTAGCAGCTCTTCAACAGGATAACACCAACGACGTGGCTGCCAATGGAGAGAGTCTGACGAGGCAGAAAACAAGAGCTCTCAATTTCACTGGAGACAAGCCTCCAACTCCAATATTGGACACCATCAACTATCCAAATCACATGAAAAACCTCTCGGTCGAGGAACTGGAGAGATTGGCTGATGAATTGAGGGAAGAGATAGTGTACACGGTGTCGAAAACCGGCGGCCATTTAAGCTCAAGCTTAGGTGTATCGGAGCTCACGGTTGCATTGCAT…
SmDXR	evm.model.HICASM3.2500	474	5.99	51.62	ATGGCTCTAAACTTGATGTCTCCAACTGAAATCAAGACGCTGTCTTTCTTGGATTCCTCCAAATCGAATTACAATCTCAATCCTCTCAAGTTTCAAGGTGGATTTGCTTTCAAGAGGAAGGATAGTAGATGCACTGCTTCAAAGAGAGTCCATTGCTCGGCACAACCTCCTCCTCCTCCGGCTTGGCCCGGACGGGCTGTTGCTGAGCCCGGTCGTATGACTTGGGAGGGCCCGAAGCCCATTTCGGTTATTGGATCCACTGGCTCCATTGGAACTCAGACGCTGGACATAGTTGCTGAAAATCCCGATAAGTTTAGAATCGTTGCACTTGCTGCTGGTTCAAATGTCACCCTCCTTGCTGATCAGGTGAGGGCTTTCAAACCCAAATTAGTATCCGTA…
SmMCT	evm.model.HICASM3.1409	304	5.91	33.49	ATGTCAACGCTTCAGATTACAAATCTCCCGCCCTCTGCAGCTTCTCCCTCTGTTTCCCCTTCTTCTTTCCCGTTATTTTTGGGTGCAACTTTGGGGCTCCCCACTAAATTCCGCCCCTCATTTGCTTTGACCACCGTATACAATAATCGAAAGATCGATTCTTTGAAGAACCCTAGATTCTCTAGAATCAGTTGCTCTGCAGGGGGCACAGACACACAAGTAGTGGTCAAAGAGAAGAGTGTATCTGTTATTCTGCTTGCAGGAGGAAAGGGCAAAAGAATGGGTGCAAGCATGCCTAAGCAGTATCTTCCACTTCTTGGCCAGCCGATTGCTTTATACAGTTTCTACACTTTCTCGAAGATGCCCGAGGTGAAGGAAATTATTGTAGTATGTGATCCT…
SmCMK	evm.model.HICASM0.1724	396	6.67	43.36	ATGGCTTCCTCTTCCTCCCAATTCCTCTGCACTCACAATCCTAAACCACATTTCAATTCATTCACCAACGCCACTCTTCCTCAATTTTCTTCCTTTAAGCCAAATGGCTCCTCGTCTTTACGCAAAAAGATTCAGTCTTCAAGAATCCATCTTATCAGAGCGACGGCTTCTGATTCCACCACCGGCAGAAAACAACTAGAGGTGGTATATGATCTTGAGAATAAGTTAAATAAGTTAGCTGATGAAGTGGATAGGGATGCTGGGATTTCAAGACTCACTCTTTTTTCGCCTTGCAAGATTAACGTTTTCCTAAGAATAACTGGTAAGCGAGCAGATGGATTCCATGATTTGGCATCTCTTTTTCATGTTATCAGCCTAGGAGATAAAATAAAGTTCTCA…
SmMDS_partial	evm.model.HICASM4.4474.1	188	7.66	19.75	ATGGCTATGGCTGGTTCCCTCTGCTACGCCGGCCCGCTTCCCATCAAGACCTCCTCAAAGCAACCCACCGTGCGATCACCCGGAGCGGGGCCGTGCGCAGCGCGAAACTTGCAGCTTCCCTCGTTGAAATTCGCGGCGAGACCGTCTTCCTCGACGGTGGTGGCGGCCGCCGCGAGCACGGTGGGAGCAGAGACTCAGTCCGGAGCTGCAACTCCGGCGAAGGTTCTGCCTTTCCGCGTCGGCCACGGATTTGACCTTCATCGGCTCGAGCCGGGGTATCCCCTCATTATCGGCGGCATCAATATTCCTCATGATCGAGGCTGCGAAGCTCACTCCGACGGTGATGTATTGCTGCACTGTGTTGTTGATGCAATATTGGGGGCGCTTGGGCTCCCAGAT…
SmHDS	evm.model.HICASM7.784	742	5.95	82.4	ATGGCGACTGGAGCTGTTCCGGCTTCATTTACCGGTCTCAAAAGCAGGGATCATCGTGGCTTGGGGTTTGGAAAGAGTTCCGATTTTGTTAGAGTTTCTGACTTGCAAAGGGTTAAGTTTGGAAGGAGCAAAGTTGCAGTGATCAGAAACTCGAACAACCCCGGTTCAGAAACTGTTGAACTCAAGCCAGCATCAGAGGGAAGCCCACTGTTAGTTCCCAGGCAGAAGTATTGTGAATCCATACACAAGACAGTCCGGAGAAAAACCCGCACAGTGATGGTTGGAAATGTTGCTTTAGGTAGTGAGCATCCCATCAGAATCCAAACCATGACTACCACAGATACAAAGGATATCGCTGGAACTGTTGAGCAGGTTATGAGAATAGCAGATCAAGGAGCA…
SmHDR1	evm.model.HICASM0.5867_evm.model.HICASM0.5868	353	5.58	39.55	ATGGCGATCTCTCTTCAATTTTGCCGCATCTCAACGCCAACCGAGCTCCCGGTGCCAGAGACCAGGCTTTTCCGGCGGCGGAGGCCTTCCTCTCTGCGGTGCGCCGCCGACGGAGATGGTGCCTCGTCGTCGGCCGTCGCCACTGACCCTGCCGAGTTTGATGCGCATGCTTTCCGTCGCAACTTGACGAGGAGTAAGAATTACAATCGGAAGGGGTTTGGGCTTAAAGAGGAGACGCTCAAGCAAATGAGCGAAGAGTTTACAAGTGACATTATAAAGAAATTGAAGGAGAATGAGAATGAATATACATGGGGGAATGTTACAGTGAAGCTTGCAGAATCTTATGGATTTTGCTGGGGGGTGGAGCGTGCGATCCAGATTGCTTTTGAAGCTAGAAGA…
SmHDR2	evm.model.HICASM0.5863	462	5.51	52.13	ATGTCAGGTGATAATATTATGCAGAAATTGAAGGAGAATGGGAAAGAGTATAGATGGGGTGAGGTGACGTTGAAGCTGGGCGAAGCTTATGGATACTGCTGGGGTGTTGAGCGCACCGTTAGAATTGCTTACGAAGCTCGACACCAATTTCCCCATCGCAACATTTGGCTCACTAATGAAATCATTCACAACCCCACTGTTAATCAGACGCTGGGAGAGATGGGAGTGAACATTCTCCCAGTGAAGGAGGGGAAGAAACAATTTGATCTGGTGGGGAAGGGCGACGTGGTGGTGCTGCCTGCGTTCGGAGCGCCGGTGCAAGAGATGATGCTGCTAACTCAAAAGAATGTTGAGATTGTTGATACAACTTGCCCATGGGTAGCTAAGGTGTGGCATAGC…
SmAACT1	evm.model.HICASM1.6305	328	5.71	33.75	ATGGGTGGTTTTCTCGGTTCACTCTCATCAGTACCGGCAACCAAGCTTGGATCCGTAGCTATTCAGAGTGCTTTGAAGAGAGCAAATATCGATCCATCACTTGTACAAGAAGTTTTCTTCGGGAATGTACTCAGCGCAAACTTAGGACAGGCTCCTGCCCGTCAGGCAGCGTTGGGTGCCGGGATCCCGAATTCAGTAGTCTGTACAACCATCAACAAAGTCTGTGCCTCTGGAATGAAAGCAACTATGCTAGCAGCGCAAAGTATCCAGTTGGGTCTCAATGATGTTGTAGTGGCCGGTGGCATGGAGAGCATGTCTAATGTCCCAAAATACATCGCAGAGGCGAGGAAAGGATCTCGACTTGGACACGACTCTCTTGTTGATGGAATGCTGAAGGAC…
SmHMGS	evm.model.HICASM0.3364	460	6.04	50.74	ATGGCCAAGAATGTCGGGATCCTCGCCATGGAAATCTACTTCCCTCCCACTTGCATCCAGCAGGAGGTATTGGAAGCTCACGATGGAGCAAGCAAAGGGAAGTACACAATTGGGCTTGGCCAAGATTGCATGGCATTTTGTTCGGAGGTTGAAGATGTCATTTCGATGAGCATGACAGCGGTTACTTCGCTTCTAGAGAAGTACAATGTTGATCCGAAGCAGATTGGACGTCTTGAAGTTGGAAGTGAAACCGTACTCGACAAGAGCAAATCCATTAAGACATTTTTGATGCCGATCTTCGAGAAATGTGGCAATACTGACATCGAAGGTGTTGACTCAAGCAATGCTTGCTATGGTGGGACTGCAGCACTATTTAACTGTGTCAATTGGGTGGAAAGT…
SmHMGR1	evm.model.HICASM1.4971	550	7.08	58.85	ATGGATATCCGCCGGAGGCCAGCCCGACCTCCTCCTCCGCCCTCCGCCTCCACCTCCACATCCTCCGCAGTGGATCACCAACCCTCCTCCCCTAAAGCCTCTGATGCGCTCCCGCTCCCGCTCTACCTCACCAACGGCATTTTCTTCACGCTCTTCTTCTCCGTCGCCTACTTCCTCCTTCACCGCTGGCGCGATAAGATCCGCAATTCGACGCCGCTCCACATCCTCACGCTCTCCGAGCTCGCCGGAATTCTCTGCCTCATCGCTTCGTTTATCTACCTGCTAGGGTTTTTCGGCATCGATTTCGTGCAGTCGTTCATCTCGAAGCCGGAGAGCGACGAGGACCACCAGCGGTTTATCCTCCACGAAGATCGGAAGATTCACTGCGGCTTGCCGCCG…
SmHMGR2	evm.model.HICASM3.4770	565	7.1	60.46	ATGGAAGCCCGCCGCCGTGAGAATAAGCTTAAGGTCGCCGATGACTCGGTGAAGGCTTCCGACGCCCTCCCGCTGCCGCTCTACCTCACCAACGCCTTCTTCTTCACTCTCTTCTTCTCCATGGTTTACTTCCTGCTCCTCCGGTGGCGTGAGAAGATCCGTAACTCCACCCCTCTCCACGTCGTTACTCTCTCCGACATCGCCGCCGTCTTCACATTCGTCGCCTCCTTCATCTACCTTCTCGGCTTCTTCGGCATCGGCTTCGTCCAGTCCATCATCATCCCCCGCGCTCCCCTCGAGGACGTCACCGACGACGAGGACGAAATCAGCGATTTTGACCGTTTGATGGTGAAGGAGGATTCACCTAAAATCCCCTGCGCCGCCGCCGCCGCCCCGAAA…
SmHMGR3	evm.model.HICASM3.4769	562	5.86	60.54	ATGGAGGCCCGCCGCCGTGAGAATAAGCTTAAGCTCGCCGATGAGTCGGTGAAGGCCTCCGACGCCCTCCCGCTGCCGCTCTACCTCACCAACGCCTTCTTCTTCACTCTCTTCTTCTCGGTGGTTTACTTCCTGCTCCTCCGGTGGCGCGAGAAGATCCGCAACTCCACCCCTCTCCACGTCGTTACTGTCTCCGACATCGCCGCCGTCCTCACATTCGTCGCCTCCTTCATCTACCTTCTCGGCTTCTTCGGCATCGGCTTCGTCCAGTCCATCATCATCCCCCGCGCTCCCCTCGAGGACGTCACCGACGATGAGGACGAAATCAGCGATTTTGACCGTTTGATGGTGAAGGAGGATTCACCTAAAATCCCCTGCGCCGCCGCCGCCCCCAAATCC…
SmMK	evm.model.HICASM3.2401	387	5.61	40.78	ATGGAGGTCAGAGCCAGAGCGCCTGGGAAAATCATACTCGCCGGCGAGCACGCCGTCGTTCACGGATCCACCGCCGTCGCCGCCGCCATCGATCTCTACACTTATGTATCTCTCCGCTTCCCCACTCCCGAGGATAACGACGATGCACTAAAACTCCAGCTCAAGGATGTGGACTTGGAATTTTCTTGGCCAGTTGGAAAGCTTAAGGAAGTTCTGCCTGAACTGGGCGGCAAGTCTGCTTCCTCACCTTCATCATGTTCATTAGAGACCGCAAAAGCAATTGATGCATTAGTTGAAGAGCTAAATTTAGCAGATGCTAAGATTGGACTTGCTTCAGGAATTTCAGCTTTCCTTTGGCTGTATACATCAATTCATGGTAATAAGCCAGCTAAAGTTGTT…
SmPMK	evm.model.HICASM4.3927	509	5.28	54.83	ATGGCAGTGGTTGCTTCTGCTCCGGGCAAGGTTTTAATGACCGGGGGCTACCTTGTGTTGGAGAAGCCTAATGCTGGGATTGTACTGAGTACAAATGCCCGCTTTTATGCAATTGTAAAGCCACTAAATGAGGAAGCTAAACCCAACAGTTGGGCATGGTCATGGACAGATGTGAAACTGACTTCACCTCAGATGGGAAGAGAAATTATGTACAAATTGTCACTTAAGACTCTACAGCTACAGAGTGTGTCTTCTAGTGATACCAGGAATCCATTTGTTGAATATGCACTTCAATATGTTGTAGCAGCAGCTTGTGCCACATTTGACCAACCTAAGAAAGATGAGTTGCAAAAACTTCTGTTGCTAGGTCTTGACATTACTATATTAGGTTGCAATGAG…
SmMDC	evm.model.HICASM0.2061	422	7.58	46.52	ATGGCGGCGGAGCGCGGCGAGAAATGGGTTCTGAGTGTGACGGCGCAGACGCCGACGAACATAGCGGTGATTAAGTACTGGGGGAAGAGGGACGAGGAGCTGATTCTTCCGATCAACGACAGCATCAGCGTCACGCTCGACCCTGGCCACCTCTGCACCACCACCTCCGTCGCTGTCAGCCCCGCCTTCACCCATGATCGTATCTGGCTCAACGGAAAGGAGGTATCTCTTTCTGGAGGCAGATTCCAAAATTGCTTGAGAGAACTTCGCTCACGTGCCACTGATTTTGAGGATGAGAAGAAGGGTATCAAGATCAACAAAAAGGACTGGGAGAAGCTGCGAGTGCACATTGTTTCTTATAACAATTTCCCTACGGCTGCTGGTTTAGCATCGTCGGCT…
SmIDI1	evm.model.HICASM0.6217	305	6.01	34.16	ATGTCGTCCTTGACCAGCATCCCGTTTCAAAAATTGTTGGCTGCATCCGCTGCAGCTGCTTCTTCTTCTTCTTCATCGATTTCTCCGCTCAAATCTCTCCTTTTAAAGCCCACTTCTTGTAGAGCCCTTTTCCATCCCAAACCCAACGCCGCCGCTACCCCTTTCGGCCTCCGTTTCGCCGCTTCATTCACCGCCGCTACCTCAACCATGGGTGACGTCGCCGCCGCCGATTCCGCCATGGACGCCGTCCAGAGGCGCCTCATGTTTGAAGACGAATGCATATTGGTTGATGAGAATGATCACGTTGTTGGCCATGAATCCAAGTACAATTGTCATCTGATGGAAAAGATTGAGGCTCTAAATCTGTTGCACAGAGCTTTCAGTGTCTTCCTGTTTAAC…
SmGGPPS1	evm.model.HICASM4.1856	346	6.52	37.41	ATGAGATCTATGAATCTGGTGGATGCGTGGGTCCAAAACCTCTCAATCTTCAAGCAGCCATGCCCCTCCAAATCCCTGGTCGGATTCATCCACCACCCGAGATTCGAACCCGTTTTCCTGAAATCACGGAGGCGCATTTCCTCCCACGGCGTCTCCGCCGTGCTCACCGGCGAGGAGGCCAGAGTGTCCACGCAGAGAGACGATGCGCCCTTCAATTTCAACGCCTACGTCGTCGAGAAGGCGAATCACGTGAACAAGGCGCTTGACGACGCCGTGGCGGTCAGGAATCCGCCGATGATCCACGACGCGATGCGCTACTCCCTCCTCGCCGGAGGCAAGCGCGTCCGCCCCATGCTCTGTATCGCCGCCTGCGAGATCGTCGGCGGCCCCCAGTCGGCG…
SmCPS1	evm.model.HICASM2.4337	786	6.23	91.22	ATGGCCTCCTTATCCTCTACAATCCTCAGCCGCTCTCCGGCGGCCCGCCGCAGAATTACGCCGGCGTCGGCTAAGCTTCACCGGCCGGAATGTTTCGCCACCAGTGCATGGATGGGCAGCAGCAGTAAAAACCTTTCTCTCAGCTACCAACTTAATCACAAGAAAATATCAGTTGCCACAGTAGATGCGCCGCAGGTGCATGACCACGACGGCACTACCGTTCATCAAGGCCATGATGCGGTGAAGAATATTGAGGATCCCATTGAATACATCAGGACGTTGTTGAGGACGACGGGGGACGGGAGAATAAGCGTGTCGCCGTACGACACGGCGTGGGTGGCGATGATCAAGGACGTGGAGGGGCGGGACGGGCCCCAGTTCCCCTCCAGCCTCGAGTGG…
SmCPS2	identified by manual	798	6.06	91	ATGACCTCTTTGTTCAGTCTAAATTTGAGCAGAGCACCGGCTACCCGCCGCAGGTTACAGCTACCGGCAGAGGTTCACCTGTCGGAATTTTTCGCCGTCTATGCATGGCTGAATAGTAGCACCAAACCCTCGCCCTTGACTTTCCAAATTCAACGCAAGCACCTGTCGAAAGTAACCGAATGTCGAGTAGCAAGTCTGGATGGGGTACAAGTGAGTGAAAAAGACACTCCTCTTCGAACTCCCAATGAGATCAACAAAAAGATCGAGGACTCAATCGAGTACGTTAAAAATTTGCTGATGACATCGGGGGACGGGCGAATAAGCGTGTCCCCCTACGACACGTCGATAGCAGCCCTAATCAAGGACGTGAAAGGGCGCAACGCCCCACAGTTTCCGTCG…
SmKSL1	evm.model.HICASM2.4340	820	6.71	94.57	ATGTCGCTCGCCTTCAACCCGGCAGCCACCGCTTTCTCCGGCAACGGGGCTCGGAGCAGGAGAGAAAATTTTCCGGTGAAGCATGTTACAGTCCGAGGATTTCCGATGATCACCAACAAGTCATCTTTCGCCGTGAAATGCAACCTTACTACAACAGATTTGATGGGGAAGATAGCAGAGAAGTTCAAGGGGGAAGACAGTAACTTTCCGGCAGCTGCGGCTGTTCAGCCTGCGGCGGATATACCCTCTAATCTCTGTATAATCGACACCCTCCAAAGGTTGGGAGTCGACCGATACTTCCGACCTGAAATCGACACTATTCTAGAGGGCACATACAGGTTATGGCAACGGAAAGAGAGAGCGATATTTTCGGATACTGCTATTCATGCAATGGCATTT…

[truncated: 4 more sheets: Table S11, Table S12, Table S13, Table S14]
